# Supplementary material for: Microbial and metabolic profiles associated with HPV infection and cervical intraepithelial neoplasia: a multi-omics study
Source: Microbiol Spectr. 2025 Apr 30;13(6):e00192-25. doi: 10.1128/spectrum.00192-25 (PMC12131762; doi:10.1128/spectrum.00192-25)
Supplement: Supplemental tables — Tables S1 and S2. [file spectrum.00192-25-s0003.xlsx]

## Sheet: Table S1
Table S1. Bacterial community type among the NC, NH, and CIN groups in cervicovaginal secretions.
Sample ID	Group	Bacterial community type
WA12	NC	I
WA9	NC	I
WA17	NC	I
WA10	NC	I
WA21	NC	I
WA16	NC	I
WA4	NC	I
WA24	NC	I
WA1	NC	I
WA3	NC	II
WA11	NC	II
WA34	NC	II
WA18	NC	II
WA19	NC	II
WA5	NC	II
WA33	NC	II
WA20	NC	II
WA6	NC	II
WA22	NC	II
WA2	NC	III
WA13	NC	III
WA32	NC	III
WA25	NC	III
WA23	NC	III
WA14	NC	III
WA31	NC	III
WA15	NC	III
WB6	NH	I
WB21	NH	I
WB20	NH	I
WB27	NH	I
WB11	NH	II
WB18	NH	II
WB19	NH	II
WB5	NH	II
WB24	NH	II
WB8	NH	III
WB31	NH	III
WB17	NH	III
WB16	NH	III
WB14	NH	III
WB22	NH	III
WB23	NH	III
WB25	NH	III
WB9	NH	III
WB13	NH	III
WB2	NH	III
WB15	NH	III
WB3	NH	III
WB4	NH	III
WB26	NH	III
WD72	CIN	I
WD13	CIN	I
WD12	CIN	I
WD29	CIN	I
WD17	CIN	I
WD86	CIN	I
WC48	CIN	I
WC70	CIN	I
WC16	CIN	II
WD5	CIN	II
WD27	CIN	II
WC9	CIN	II
WD33	CIN	II
WD59	CIN	II
WD68	CIN	II
WD1	CIN	II
WD25	CIN	II
WD79	CIN	II
WD2	CIN	II
WC40	CIN	II
WD53	CIN	II
WC22	CIN	II
WC33	CIN	III
WD46	CIN	III
WC52	CIN	III
WD30	CIN	III
WD44	CIN	III
WD56	CIN	III
WD38	CIN	III
WC49	CIN	III
WD75	CIN	III
WD20	CIN	III
WD8	CIN	III
WD67	CIN	III
WD37	CIN	III
WD84	CIN	III
WD57	CIN	III
WD14	CIN	III
WC25	CIN	III
WC31	CIN	III
WD26	CIN	III
WD66	CIN	III
WD15	CIN	III
NC: HPV-negative controls, NH: HPV-positive controls, CIN: cervical intraepithelial neoplasia.

## Sheet: Table S2
Table S2. Bacterial community type among the NC, NH, and CIN groups in cervical tissue.
Sample ID	Group	Bacterial community type
WC33	NC	I
WA2	NC	I
WA23	NC	I
WA13	NC	I
WA9	NC	I
WA6	NC	I
WA33	NC	I
WA32	NC	I
WA25	NC	I
WA20	NC	I
WA4	NC	I
WA14	NC	I
WA1	NC	I
WA10	NC	I
WA24	NC	I
WA15	NC	I
WA5	NC	I
WA31	NC	I
WA19	NC	I
WA34	NC	I
WA21	NC	I
WA22	NC	I
WA11	NC	I
WA18	NC	I
WA12	NC	I
WB17	NH	I
WB14	NH	I
WB25	NH	I
WB16	NH	I
WB8	NH	I
WB22	NH	I
WB15	NH	I
WB31	NH	I
WB26	NH	I
WB11	NH	I
WB21	NH	I
WB23	NH	I
WB13	NH	I
WB6	NH	I
WB27	NH	I
WB9	NH	I
WB5	NH	I
WB4	NH	I
WB3	NH	I
WB20	NH	I
WB18	NH	I
WB19	NH	I
WD46	CIN	I
WD1	CIN	I
WC49	CIN	I
WD57	CIN	I
WD68	CIN	I
WD53	CIN	I
WC52	CIN	I
WD67	CIN	I
WD37	CIN	I
WD44	CIN	I
WD29	CIN	I
WD25	CIN	I
WD79	CIN	I
WC40	CIN	I
WD14	CIN	I
WC31	CIN	I
WC25	CIN	I
WD15	CIN	I
WD20	CIN	I
WD33	CIN	I
WD56	CIN	I
WC48	CIN	I
WC70	CIN	I
WD30	CIN	I
WD2	CIN	I
WD38	CIN	I
WD66	CIN	I
WD26	CIN	I
WD8	CIN	I
WD27	CIN	II
WD59	CIN	II
WD5	CIN	II
WC9	CIN	II
NC: HPV-negative controls, NH: HPV-positive controls, CIN: cervical intraepithelial neoplasia.
